# Supplementary material for: Genetic and Morphological Analyses of Native Vanilla Populations in Mexico Call into Question the Taxonomy of V. odorata
Source: Plants (Basel). 2026 May 28;15(11):1661. doi: 10.3390/plants15111661 (PMC13258980; doi:10.3390/plants15111661)
Supplement: Supplementary file 1 [file plants-15-01661-s001.zip]

Archive with 1 entries (1 files):
- plants-4301467-supplementary.pdf
